# Supplementary material for: Expanding clinical variability in FBXW7-related neurodevelopmental disorder: a multicenter case series
Source: J Neurodev Disord. 2026 Jul 10;18:42. doi: 10.1186/s11689-026-09705-0 (PMC13352821; doi:10.1186/s11689-026-09705-0)
Supplement: Supplementary file 1 — Additional file 1: Supplementary Table 1. Clinical, neurodevelopmental, and molecular features of individuals with FBXW7-related neurodevelopmental disorder. Detailed patient-level data for the study cohort, including sex, age at last evaluation, FBXW7 variant and variant origin, presence of global developmental delay, intellectual disability, language impairment, epilepsy, hypotonia, head circumference, brain MRI findings, and additional clinical features [file 11689_2026_9705_MOESM1_ESM.xlsx]

## Sheet: Foglio1
	Case	Sex	Age at last evaluation (years)	FBXW7 variant	Variant origin	Global developmental delay	Intellectual disability	Language impairment	Epilepsy	Hypotonia	Head circumference	Brain MRI	Additional features
	1	M	5	c.1886_1887insATGCTGTGACCTG (p.Cys629Ter)	De novo	Yes	NA	Yes	Yes	Yes	Macrocephaly	Normal	Recurrent respiratory infections; Otitis media with effusion; Tonsillar hypertrophy
	2	F	6	c.670C>T (p.Arg224Ter)	De novo	Yes	NA	Yes	No	Yes	Macrocephaly	Normal	Constipation; Sacral dimple
	3	M	8	c.2020C>T (p.Arg674Trp)	De novo	Yes	Yes	Yes	Yes	Yes	Normal	Normal	Constipation
	4	M	7	c.2066G>A (p.Arg689Gln)	De novo	Yes	Yes	Yes	Yes	Yes	Normal	Corpus callosum hypoplasia; Delayed myelination	Recurrent respiratory infections
	5	M	5	c.2020C>T (p.Arg674Trp)	De novo	Yes	Yes	Yes	Yes	Yes	Normal	Corpus callosum dysgenesis; Vermian hypoplasia	Constipation; Food selectivity
	6	F	6	c.1267G>A (p.Gly423Arg)	De novo	Yes	Yes	Yes	No	Yes	Normal	Normal	Constipation; Labial hemangioma
	7	M	9	c.1922C>G (p.Ser641Ter)	Inherited	No	No	No	No	Yes	Normal (54.9 cm, 1.2 SDS)	NA	Behavioral difficulties; Constipation
